# Supplementary material for: Pelvic Vein Obstruction in Chronic Thromboembolic Pulmonary Hypertension: A Novel Association
Source: J Clin Med. 2024 Mar 8;13(6):1553. doi: 10.3390/jcm13061553 (PMC10970950; doi:10.3390/jcm13061553)
Supplement: Supplementary file 1 [file jcm-13-01553-s001.zip]

Archive with 1 entries (1 files):
- jcm-2883114-supplementary.pdf
